# Supplementary material for: Application of low-order potential solutions to higher-order vertical traction boundary problems in an elastic half-space
Source: R Soc Open Sci. 2018 May 9;5(5):180203. doi: 10.1098/rsos.180203 (PMC5990738; doi:10.1098/rsos.180203)
Supplement: Source codes and data files [file rsos180203supp1.zip]

Archive with 78 entries (70 files):
- Source Code and Data for ESM/Potential Functions/
- Source Code and Data for ESM/Potential Functions/A00.m
- Source Code and Data for ESM/Potential Functions/A01.m
- Source Code and Data for ESM/Potential Functions/A10.m
- Source Code and Data for ESM/Potential Functions/A11.m
- Source Code and Data for ESM/Potential Functions/dA00dz.m
- Source Code and Data for ESM/Potential Functions/dA00dz2.m
- Source Code and Data for ESM/Potential Functions/dA01dz.m
- Source Code and Data for ESM/Potential Functions/dA01dz2.m
- Source Code and Data for ESM/Potential Functions/dA10dz.m
- Source Code and Data for ESM/Potential Functions/dA10dz2.m
- Source Code and Data for ESM/Potential Functions/dA11dz.m
- Source Code and Data for ESM/Potential Functions/dA11dz2.m
- Source Code and Data for ESM/Potential Functions/dVdz.m
- Source Code and Data for ESM/Potential Functions/dVdz2.m
- Source Code and Data for ESM/Potential Functions/V.m
- Source Code and Data for ESM/Pressure Curve-fitting/
- Source Code and Data for ESM/Pressure Curve-fitting/CurveFit.m
- Source Code and Data for ESM/Pressure Curve-fitting/CurveFitScript.m
- Source Code and Data for ESM/Pressure Curve-fitting/LineLoad.m
- Source Code and Data for ESM/Pressure Surface Function/
- Source Code and Data for ESM/Pressure Surface Function/LineLoad.m
- Source Code and Data for ESM/Pressure Surface Function/ParameterMapping.m
- Source Code and Data for ESM/Pressure Surface Function/SquareMapping.m
- Source Code and Data for ESM/Pressure Surface Function/SurfacePressureFunction.m
- Source Code and Data for ESM/Pressure Surface Function/SurfacePressurePlot.m
- Source Code and Data for ESM/Strain Calculations/
- Source Code and Data for ESM/Strain Calculations/Figure 10 Generation/
- Source Code and Data for ESM/Strain Calculations/Figure 10 Generation/Corner.mat
- Source Code and Data for ESM/Strain Calculations/Figure 10 Generation/Edge.mat
- Source Code and Data for ESM/Strain Calculations/Figure 10 Generation/Figure10Generator.m
- Source Code and Data for ESM/Strain Calculations/Figure 10 Generation/Point1.mat
- Source Code and Data for ESM/Strain Calculations/Figure 10 Generation/Point2.mat
- Source Code and Data for ESM/Strain Calculations/Figure 10 Generation/Point3.mat
- Source Code and Data for ESM/Strain Calculations/Figure 10 Generation/Point4.mat
- Source Code and Data for ESM/Strain Calculations/Figure 10 Generation/Point5.mat
- Source Code and Data for ESM/Strain Calculations/Figure 10 Generation/z100.mat
- Source Code and Data for ESM/Strain Calculations/Figure 10 Generation/z400.mat
- Source Code and Data for ESM/Strain Calculations/Figure 10 Generation/z500.mat
- Source Code and Data for ESM/Strain Calculations/Figure 10 Generation/zdeep.mat
- Source Code and Data for ESM/Strain Calculations/line_fewer_markers_v4/
- Source Code and Data for ESM/Strain Calculations/line_fewer_markers_v4/example.png
- Source Code and Data for ESM/Strain Calculations/line_fewer_markers_v4/example_.png
- Source Code and Data for ESM/Strain Calculations/line_fewer_markers_v4/line_fewer_markers.m
- Source Code and Data for ESM/Strain Calculations/line_fewer_markers_v4/test_lfm.m
- Source Code and Data for ESM/Strain Calculations/line_fewer_markers_v4/test_lfm_In_PlotYY.m
- Source Code and Data for ESM/Strain Calculations/line_fewer_markers_v4/test_lfm_logScale.m
- Source Code and Data for ESM/Strain Calculations/line_fewer_markers_v4/test_lfm_shortExample.m
- Source Code and Data for ESM/Strain Calculations/line_fewer_markers_v4/test_lfm_shortExample_noLine.m
- Source Code and Data for ESM/Strain Calculations/StrainCalculations.m
- Source Code and Data for ESM/Stress Calculations/
- Source Code and Data for ESM/Stress Calculations/ConstantStressCalculations.m
- Source Code and Data for ESM/Stress Calculations/DiagonalVector.mat
- Source Code and Data for ESM/Stress Calculations/p0c.mat
- Source Code and Data for ESM/Stress Calculations/p0d.mat
- Source Code and Data for ESM/Stress Calculations/p1c.mat
- Source Code and Data for ESM/Stress Calculations/p1d.mat
- Source Code and Data for ESM/Stress Calculations/p2c.mat
- Source Code and Data for ESM/Stress Calculations/p2d.mat
- Source Code and Data for ESM/Stress Calculations/p3c.mat
- Source Code and Data for ESM/Stress Calculations/p3d.mat
- Source Code and Data for ESM/Stress Calculations/p4c.mat
- Source Code and Data for ESM/Stress Calculations/p4d.mat
- Source Code and Data for ESM/Stress Calculations/p5c.mat
- Source Code and Data for ESM/Stress Calculations/p5d.mat
- Source Code and Data for ESM/Stress Calculations/StressCalculations.m
- Source Code and Data for ESM/Stress Calculations/Vector.mat
- Source Code and Data for ESM/Surface Displacements and Resistance/
- Source Code and Data for ESM/Surface Displacements and Resistance/CenterVector.mat
- Source Code and Data for ESM/Surface Displacements and Resistance/ContourCalculations.m
- Source Code and Data for ESM/Surface Displacements and Resistance/DiagonalVector.mat
- Source Code and Data for ESM/Surface Displacements and Resistance/DisplacementContourData.mat
- Source Code and Data for ESM/Surface Displacements and Resistance/DisplacementResistanceCalculations.m
- Source Code and Data for ESM/Surface Displacements and Resistance/DisplacementVectorCenter.mat
- Source Code and Data for ESM/Surface Displacements and Resistance/DisplacementVectorDiagonal.mat
- Source Code and Data for ESM/Surface Displacements and Resistance/ResistanceContour.mat
- Source Code and Data for ESM/Surface Displacements and Resistance/ResistanceVectorCenter.mat
- Source Code and Data for ESM/Surface Displacements and Resistance/ResistanceVectorDiagonal.mat
