# Supplementary material for: Application of low-order potential solutions to higher-order vertical traction boundary problems in an elastic half-space
Source: R Soc Open Sci. 2018 May 9;5(5):180203. doi: 10.1098/rsos.180203 (PMC5990738; doi:10.1098/rsos.180203)
Supplement: Source codes and data files [file rsos180203supp1.zip › Source Code and Data for ESM/Potential Functions/A00.m]

function [ A00 ] = A00(p,xi,xi1,yj,yj1,x,y,z)
    function[part]=partConstantA00(l,w,p,x,y,z)
        part=p*(((w-y)*log((((l-x)^2+ (w-y)^2+ z^2)^(1/2))+l-x))+((l-x)*log((((l-x)^2+ (w-y)^2+ z^2)^(1/2))-y+w))-(z*atan(((l-x)*(w-y))/(z*(((l-x)^2+ (w-y)^2+ z^2)^(1/2))))));
    end
A00=(partConstantA00(xi1,yj1,p,x,y,z)-partConstantA00(xi1,yj,p,x,y,z))-(partConstantA00(xi,yj1,p,x,y,z)-partConstantA00(xi,yj,p,x,y,z));
end
