# Supplementary material for: Application of low-order potential solutions to higher-order vertical traction boundary problems in an elastic half-space
Source: R Soc Open Sci. 2018 May 9;5(5):180203. doi: 10.1098/rsos.180203 (PMC5990738; doi:10.1098/rsos.180203)
Supplement: Source codes and data files [file rsos180203supp1.zip › Source Code and Data for ESM/Potential Functions/A01.m]

function [ A ] = A01(p,xi,xi1,yj,yj1,x,y,z)
    function[part]=partA10(l,w,p,x,y,z)
        r=((l-x)^2+ (w-y)^2+ z^2)^(1/2);
        part=p*(1/2)*((l-x)*r+((w-y)^2 +z^2)*log(r+l-x));
    end
A=(partA10(xi1,yj1,p,x,y,z)-partA10(xi1,yj,p,x,y,z))-(partA10(xi,yj1,p,x,y,z)-partA10(xi,yj,p,x,y,z))+y*A00(p,xi,xi1,yj,yj1,x,y,z);
end
