# Supplementary material for: Application of low-order potential solutions to higher-order vertical traction boundary problems in an elastic half-space
Source: R Soc Open Sci. 2018 May 9;5(5):180203. doi: 10.1098/rsos.180203 (PMC5990738; doi:10.1098/rsos.180203)
Supplement: Source codes and data files [file rsos180203supp1.zip › Source Code and Data for ESM/Potential Functions/dA01dz2.m]

function [dA2]=dA01dz2(p,xi,xi1,yj,yj1,x,y,z)

    function [part]=partdA01dz2(l,w,x,y,z)
    part=(((z^2)/((((l-x)^2+(w-y)^2+z^2)^(1/2))*(((l-x)^2+(w-y)^2+z^2)^(1/2)+l-x)))+log((((l-x)^2+(w-y)^2+z^2)^(1/2)+l-x)));
    end

dA2=p*((partdA01dz2(xi1,yj1,x,y,z)-partdA01dz2(xi1,yj,x,y,z))-(partdA01dz2(xi,yj1,x,y,z)-partdA01dz2(xi,yj,x,y,z)))+y*dA00dz2( p,xi,xi1,yj,yj1,x,y,z );

end
