# Supplementary material for: Application of low-order potential solutions to higher-order vertical traction boundary problems in an elastic half-space
Source: R Soc Open Sci. 2018 May 9;5(5):180203. doi: 10.1098/rsos.180203 (PMC5990738; doi:10.1098/rsos.180203)
Supplement: Source codes and data files [file rsos180203supp1.zip › Source Code and Data for ESM/Potential Functions/dA10dz2.m]

function [ dA2 ] =dA10dz2( p,a_2,a_1,b_2,b_1,x,y,z )


    function [part]=partdA10dz2(l,w,x,y,z)
    part=(((z^2)/((((l-x)^2+(w-y)^2+z^2)^(1/2))*(((l-x)^2+(w-y)^2+z^2)^(1/2)+w-y)))+log((((l-x)^2+(w-y)^2+z^2)^(1/2)+w-y)));
    end

dA2=p*((partdA10dz2(a_1,b_1,x,y,z)-partdA10dz2(a_1,b_2,x,y,z))-(partdA10dz2(a_2,b_1,x,y,z)-partdA10dz2(a_2,b_2,x,y,z)))+x*dA00dz2( p,a_2,a_1,b_2,b_1,x,y,z );
end
