# Supplementary material for: Application of low-order potential solutions to higher-order vertical traction boundary problems in an elastic half-space
Source: R Soc Open Sci. 2018 May 9;5(5):180203. doi: 10.1098/rsos.180203 (PMC5990738; doi:10.1098/rsos.180203)
Supplement: Source codes and data files [file rsos180203supp1.zip › Source Code and Data for ESM/Potential Functions/dA11dz.m]

function [ dA ] = dA11dz(p,xi,xi1,yj,yj1,x,y,z)
    function[part]=partdA11dz(l,w,p,x,y,z)
        r=((l-x)^2+ (w-y)^2+ z^2)^(1/2);
        part=p*z*r;
    end
dA=(partdA11dz(xi1,yj1,p,x,y,z)-partdA11dz(xi1,yj,p,x,y,z))-(partdA11dz(xi,yj1,p,x,y,z)-partdA11dz(xi,yj,p,x,y,z))+x*dA01dz(p,xi,xi1,yj,yj1,x,y,z)+y*dA10dz(p,xi,xi1,yj,yj1,x,y,z)-x*y*dA00dz(p,xi,xi1,yj,yj1,x,y,z);
end
