# Supplementary material for: Application of low-order potential solutions to higher-order vertical traction boundary problems in an elastic half-space
Source: R Soc Open Sci. 2018 May 9;5(5):180203. doi: 10.1098/rsos.180203 (PMC5990738; doi:10.1098/rsos.180203)
Supplement: Source codes and data files [file rsos180203supp1.zip › Source Code and Data for ESM/Potential Functions/dA11dz2.m]

function [ dA2 ] = dA11dz2( p,xi,xi1,yj,yj1,x,y,z )


        function part=partdA11dz2(l,w,x,y,z)
            part=(((l-x)^2+(w-y)^2+2*z^2))/(((l-x)^2+(w-y)^2+z^2)^(1/2));
        end
    
dA2=p*((partdA11dz2(xi1,yj1,x,y,z)-partdA11dz2(xi1,yj,x,y,z))-(partdA11dz2(xi,yj1,x,y,z)-partdA11dz2(xi,yj,x,y,z)))+x*dA01dz2(p, xi,xi1,yj,yj1,x,y,z )+y*dA10dz2( p,xi,xi1,yj,yj1,x,y,z )-x*y*dA00dz2(p,xi,xi1,yj,yj1,x,y,z );
   


end
