# Supplementary material for: Application of low-order potential solutions to higher-order vertical traction boundary problems in an elastic half-space
Source: R Soc Open Sci. 2018 May 9;5(5):180203. doi: 10.1098/rsos.180203 (PMC5990738; doi:10.1098/rsos.180203)
Supplement: Source codes and data files [file rsos180203supp1.zip › Source Code and Data for ESM/Potential Functions/dVdz2.m]

function [ dV2 ] = dVdz2( N,M,c00,c10,c01,c11,a_2,a_1,b_2,b_1,x,y,z)
dx=abs(a_1-a_2)/N;
dy=abs(b_1-b_2)/M;
v=zeros(N,M);
    function [B]=GeneralBilineardVdz2(c00,c10,c01,c11,xi,xi1,yj,yj1,x,y,z)
        B=dA00dz2(c00,xi,xi1,yj,yj1,x,y,z)+dA10dz2(c10,xi,xi1,yj,yj1,x,y,z)+dA01dz2(c01,xi,xi1,yj,yj1,x,y,z)+dA11dz2(c11,xi,xi1,yj,yj1,x,y,z);
    end
for j=1:N
    for k=1:M
v(j,k)=GeneralBilineardVdz2(c00(j,k),c10(j,k),c01(j,k),c11(j,k),a_2+(dx*(j-1)),a_2+(dx*j),b_2+(dy*(k-1)),b_2+(dy*k),x,y,z);
    end
end


dV2=sum(sum(v));
end
