# Supplementary material for: Application of low-order potential solutions to higher-order vertical traction boundary problems in an elastic half-space
Source: R Soc Open Sci. 2018 May 9;5(5):180203. doi: 10.1098/rsos.180203 (PMC5990738; doi:10.1098/rsos.180203)
Supplement: Source codes and data files [file rsos180203supp1.zip › Source Code and Data for ESM/Pressure Curve-fitting/CurveFit.m]

function [ F ] = CurveFit( par,pvals,a )
F(1)=LineLoad(par(1), par(2), par(3), par(4),a,a)-pvals(1);
F(2)=LineLoad(par(1), par(2), par(3), par(4),a,0.88*a)-pvals(2);
F(3)=LineLoad(par(1), par(2), par(3), par(4),a,0.44*a)-pvals(3);
F(4)=LineLoad(par(1), par(2), par(3), par(4),a,0)-pvals(4);

end
