# Supplementary material for: Application of low-order potential solutions to higher-order vertical traction boundary problems in an elastic half-space
Source: R Soc Open Sci. 2018 May 9;5(5):180203. doi: 10.1098/rsos.180203 (PMC5990738; doi:10.1098/rsos.180203)
Supplement: Source codes and data files [file rsos180203supp1.zip › Source Code and Data for ESM/Pressure Curve-fitting/CurveFitScript.m]

%This script solves for the parameters of the function "LineLoad"
%curve-fitting the data from Murzenko.

%%Curve-fit for center values:

%Pressure data values
pvals1=[0 0.9 1.59 1.5];

%Initial parameters for numerical procedure
par0=[1.1,0.11,1 1];

%Half-legth of region
a0=0.5;

%Nonlinear Function to be solved
fun=@(par)CurveFit( par,pvals1,a0 );

%Solution
par=fsolve(fun,par0);

%Parameter values
A0=par(1);
B0=par(2);
omega0=par(3);
sigma0=par(4);


%Plot the results in comparison to the data
X=[a0 0.88*a0 0.44*a0 0];
i=1;
numdivs=50;
int=a0/numdivs;
q0=zeros(1,numdivs+1);
j0=zeros(1,numdivs+1);
for x=0:int:a0
  q0(i)=x;
  j0(i)=LineLoad(A0,B0,omega0,sigma0,a0,x);
  i=i+1;
end
figure
plot(q0,j0,'k')
hold on
plot(X,pvals1,'ko')
xlim([0,a0+0.1]);
ylim([0,max(j0)+0.2]);


%%Curve-fit for diagonal values


%Pressure data values
pvals2=[0 0.47 1.45 1.5];

%Initial parameters for numerical procedure
par02=[1.5,.3,0.5,0.3];

%Half-legth of region
a45=(2^(1/2))*a0;

%Nonlinear Function to be solved
fun=@(par)CurveFit( par,pvals2,a45 );

%Solution
par=fsolve(fun,par02);

%Parameter values
A45=par(1);
B45=par(2);
omega45=par(3);
sigma45=par(4);

% A45=1.8292;
% B45=0.3292;
% omega45=0.8114;
% sigma45=0.2853;


%Plot the results in comparison to the data
X45=[a45 0.88*a45 0.44*a45 0];
i=1;
numdivs=50;
int=a45/numdivs;
q45=zeros(1,numdivs+1);
j45=zeros(1,numdivs+1);
for x=0:int:a45
  q45(i)=x;
  j45(i)=LineLoad(A45,B45,omega45,sigma45,a45,x);
  i=i+1;
end
figure
plot(q45,j45,'k')
hold on
plot(X45,pvals2,'ko')
xlim([0,a45+0.1]);
ylim([0,max(j45)+0.2]);
