# Supplementary material for: Application of low-order potential solutions to higher-order vertical traction boundary problems in an elastic half-space
Source: R Soc Open Sci. 2018 May 9;5(5):180203. doi: 10.1098/rsos.180203 (PMC5990738; doi:10.1098/rsos.180203)
Supplement: Source codes and data files [file rsos180203supp1.zip › Source Code and Data for ESM/Pressure Curve-fitting/LineLoad.m]

function [ p] = LineLoad( A,B,omega,sigma,ar,rho)
R=abs(rho/ar);

p=A*(cos((pi/2)*R))^omega - B*exp(-(R/sigma)^2);

end
