# Supplementary material for: Application of low-order potential solutions to higher-order vertical traction boundary problems in an elastic half-space
Source: R Soc Open Sci. 2018 May 9;5(5):180203. doi: 10.1098/rsos.180203 (PMC5990738; doi:10.1098/rsos.180203)
Supplement: Source codes and data files [file rsos180203supp1.zip › Source Code and Data for ESM/Pressure Surface Function/ParameterMapping.m]

function [ par] = ParameterMapping( x,y,par0,par45 )
theta=atan(y/x);
c=par45/par0;
r1=1/(abs(cos(theta)));
r2=1/(abs(sin(theta)));
f=min(r1,r2);
pow=2*(log(c)/log(2));
if x==0
    par=par0;
else
    par=par0*f^pow;
end

end
