# Supplementary material for: Application of low-order potential solutions to higher-order vertical traction boundary problems in an elastic half-space
Source: R Soc Open Sci. 2018 May 9;5(5):180203. doi: 10.1098/rsos.180203 (PMC5990738; doi:10.1098/rsos.180203)
Supplement: Source codes and data files [file rsos180203supp1.zip › Source Code and Data for ESM/Pressure Surface Function/SquareMapping.m]

function [ f ] = SquareMapping(x,y,r0)
%The square mapping function (equation 5.2) in cartesian coordiantes

r1=1/(abs(cos(atan(y/x))));
r2=1/(abs(sin(atan(y/x))));
if x==0
    f=r0;
else
    f=r0*min(r1,r2);
end

end
