# Supplementary material for: Application of low-order potential solutions to higher-order vertical traction boundary problems in an elastic half-space
Source: R Soc Open Sci. 2018 May 9;5(5):180203. doi: 10.1098/rsos.180203 (PMC5990738; doi:10.1098/rsos.180203)
Supplement: Source codes and data files [file rsos180203supp1.zip › Source Code and Data for ESM/Pressure Surface Function/SurfacePressureFunction.m]

function [ p] =SurfacePressureFunction(A0,A45,B0,B45,omega0,omega45,sigma0,sigma45,a,x,y)
alpha=SquareMapping(x,y,a);
A=ParameterMapping(x,y,A0,A45);
B=ParameterMapping(x,y,B0,B45);
omega=ParameterMapping(x,y,omega0,omega45);
sigma=ParameterMapping(x,y,sigma0,sigma45);
r=(x^2+y^2)^(1/2);
if abs(x)==a
p=0;
else if abs(y)==a
p=0;  
    else
p=LineLoad(A,B,omega,sigma,alpha,r);
    end

end
