# Supplementary material for: Application of low-order potential solutions to higher-order vertical traction boundary problems in an elastic half-space
Source: R Soc Open Sci. 2018 May 9;5(5):180203. doi: 10.1098/rsos.180203 (PMC5990738; doi:10.1098/rsos.180203)
Supplement: Source codes and data files [file rsos180203supp1.zip › Source Code and Data for ESM/Pressure Surface Function/SurfacePressurePlot.m]

clear all
a=0.5;


A0=1.7939;
B0=0.2939;
omega0=0.4119;
sigma0=0.2715;

A45=1.8292;
B45=0.3292;
omega45=0.8114;
sigma45=0.2853;


funxy=@(x,y)SurfacePressureFunction(A0,A45,B0,B45,omega0,omega45,sigma0,sigma45,a,x,y);

numpoints=41;
int=2*a/numpoints;
[Xg,Yg]=meshgrid(-a:int:a,-a:int:a);
Z1=zeros(numpoints+1,numpoints+1);
i=1;
for x=-a:int:a
j=1;
for y=-a:int:a
Z1(j,i)=(feval(funxy,x,y));


j=j+1;
end
i=i+1;

end


figure
surf(Xg,Yg,Z1)
alpha(1)
figure
contour(Xg,Yg,Z1,70)
colorbar
