# Supplementary material for: Application of low-order potential solutions to higher-order vertical traction boundary problems in an elastic half-space
Source: R Soc Open Sci. 2018 May 9;5(5):180203. doi: 10.1098/rsos.180203 (PMC5990738; doi:10.1098/rsos.180203)
Supplement: Source codes and data files [file rsos180203supp1.zip › Source Code and Data for ESM/Strain Calculations/Figure 10 Generation/Figure10Generator.m]

%%Center Line
figure

line_fewer_markers(Edge,z500,10,'k-o', 'MarkerSize',7,'DisplayName','(a,0)')
hold on
line_fewer_markers(Point1,z400,10,'k-d', 'MarkerSize',7,'DisplayName','(0.88a,0)')
hold on
line_fewer_markers(Point2,z100,10,'k-*', 'MarkerSize',7,'DisplayName','(0.44a,0)')
hold on
line_fewer_markers(Point3,z100,10,'k-s', 'MarkerSize',7,'DisplayName','(0,0)')
grid on
set(gca,'Ydir','reverse')
set(gca,'Xdir','reverse')
legend('show','Location','southeast')
xlabel('\epsilon_z_z')
ylabel('z/2a')


%%Diagonal Line
figure

line_fewer_markers(Corner,z500,10,'k-o', 'MarkerSize',7,'DisplayName','(a,a)')
hold on
line_fewer_markers(Point5,z500,10,'k-d', 'MarkerSize',7,'DisplayName','(0.88a,0.88a)')
hold on
line_fewer_markers(Point4,z100,10,'k-*', 'MarkerSize',7,'DisplayName','(0.44a,0.44a)')
hold on
line_fewer_markers(Point3,z100,10,'k-s', 'MarkerSize',7,'DisplayName','(0,0)')
grid on
set(gca,'Ydir','reverse')
set(gca,'Xdir','reverse')
legend('show','Location','southeast')
xlabel('\epsilon_z_z')
ylabel('z/2a')
