# Supplementary material for: Application of low-order potential solutions to higher-order vertical traction boundary problems in an elastic half-space
Source: R Soc Open Sci. 2018 May 9;5(5):180203. doi: 10.1098/rsos.180203 (PMC5990738; doi:10.1098/rsos.180203)
Supplement: Source codes and data files [file rsos180203supp1.zip › Source Code and Data for ESM/Strain Calculations/StrainCalculations.m]

%%This source code generated the vertical strains with depth as per Figure
%%10 of the manuscript. In this folder you will find all of the data used
%%to generate the plot, and a script that does so. 

a=0.5;


A0=1.7939;
B0=0.2939;
omega0=0.4119;
sigma0=0.2715;

A45=1.8292;
B45=0.3292;
omega45=0.8114;
sigma45=0.2853;


funxy=@(x,y)SurfacePressureFunction(A0,A45,B0,B45,omega0,omega45,sigma0,sigma45,a,x,y);

N=40;
M=N;


a_1=a;
a_2=-a;
b_1=a;
b_2=-a;
c00=zeros(N,M);
c10=zeros(N,M);
c01=zeros(N,M);
c11=zeros(N,M);

dx=abs(2*a)/N;
dy=abs(2*a)/M;
% Interpolant Coefficients Calculated
for j=1:N
    for k=1:M
c00(j,k)=(((a_2+(dx*j))*(b_2+(dy*k))*(feval(funxy,a_2+(dx*(j-1)),b_2+(dy*(k-1)))))-((a_2+(dx*j))*(b_2+(dy*(k-1)))*(feval(funxy,a_2+(dx*(j-1)),b_2+(dy*(k)))))-((a_2+(dx*(j-1)))*(b_2+(dy*k))*(feval(funxy,a_2+(dx*(j)),b_2+(dy*(k-1)))))+((a_2+(dx*(j-1)))*(b_2+(dy*(k-1)))*(feval(funxy,a_2+(dx*(j)),b_2+(dy*(k))))))/(dx*dy);
c10(j,k)=(-((b_2+(dy*k))*(feval(funxy,a_2+(dx*(j-1)),b_2+(dy*(k-1)))))+((b_2+(dy*(k-1)))*(feval(funxy,a_2+(dx*(j-1)),b_2+(dy*(k)))))+((b_2+(dy*k))*(feval(funxy,a_2+(dx*(j)),b_2+(dy*(k-1)))))-((b_2+(dy*(k-1)))*(feval(funxy,a_2+(dx*(j)),b_2+(dy*(k))))))/(dx*dy);
c01(j,k)=(-((a_2+(dx*j))*(feval(funxy,a_2+(dx*(j-1)),b_2+(dy*(k-1)))))+((a_2+(dx*j))*(feval(funxy,a_2+(dx*(j-1)),b_2+(dy*(k)))))+((a_2+(dx*(j-1)))*(feval(funxy,a_2+(dx*(j)),b_2+(dy*(k-1)))))-((a_2+(dx*(j-1)))*(feval(funxy,a_2+(dx*(j)),b_2+(dy*(k))))))/(dx*dy);
c11(j,k)=(((feval(funxy,a_2+(dx*(j-1)),b_2+(dy*(k-1)))))-((feval(funxy,a_2+(dx*(j-1)),b_2+(dy*(k)))))-((feval(funxy,a_2+(dx*(j)),b_2+(dy*(k-1)))))+((feval(funxy,a_2+(dx*(j)),b_2+(dy*(k))))))/(dx*dy);
   
    end
end

E=1000;
v=0.4;
lambda=(E*v)/((1+v)*(1-2*v));
mu=E/(2*(1+v));
epsilonzz=@(x,y,z)(1/(4*pi))*((1/(lambda+mu))*dVdz( N,M,c00,c10,c01,c11,a_2,a_1,b_2,b_1,x,y,z)-(z/mu)*dVdz2( N,M,c00,c10,c01,c11,a_2,a_1,b_2,b_1,x,y,z));


numdiv=15;
depth=4*a;
int=depth/numdiv;
q=zeros(1,numdiv);
Point1=zeros(1,numdiv);
Point2=zeros(1,numdiv);
Point3=zeros(1,numdiv);
Point4=zeros(1,numdiv);
Point5=zeros(1,numdiv);
Edge=zeros(1,numdiv);
Corner=zeros(1,numdiv);


x1=0.88*a;
x2=0.44*a;
x3=0;
y1=0.88*a;
y2=0.44*a;
y3=0;
i=1;
smalnum=0.00001;
for z=0+smalnum:int:depth+smalnum
q(i)=z;
Point1(i)=feval(epsilonzz,x1,y3,z);
Point2(i)=feval(epsilonzz,x2,y3,z);
Point3(i)=feval(epsilonzz,x3,y3,z);
Point4(i)=feval(epsilonzz,x2,y2,z);
Point5(i)=feval(epsilonzz,x1,y1,z);
Edge(i)=feval(epsilonzz,a,0,z);
Corner(i)=feval(epsilonzz,a,a,z);
 
  i=i+1;
end


figure

line_fewer_markers(Edge,q,10,'k-o', 'MarkerSize',7,'DisplayName','(a,0)')
hold on
line_fewer_markers(Point1,q,10,'k-d', 'MarkerSize',7,'DisplayName','(0.88a,0)')
hold on
line_fewer_markers(Point2,q,10,'k-*', 'MarkerSize',7,'DisplayName','(0.44a,0)')
hold on
line_fewer_markers(Point3,q,10,'k-s', 'MarkerSize',7,'DisplayName','(0,0)')
grid on
set(gca,'Ydir','reverse')
set(gca,'Xdir','reverse')
legend('show','Location','southeast')
xlabel('\epsilon_z_z')
ylabel('z/2a')


%%Diagonal Line
figure

line_fewer_markers(Corner,q,10,'k-o', 'MarkerSize',7,'DisplayName','(a,a)')
hold on
line_fewer_markers(Point5,q,10,'k-d', 'MarkerSize',7,'DisplayName','(0.88a,0.88a)')
hold on
line_fewer_markers(Point4,q,10,'k-*', 'MarkerSize',7,'DisplayName','(0.44a,0.44a)')
hold on
line_fewer_markers(Point3,q,10,'k-s', 'MarkerSize',7,'DisplayName','(0,0)')
grid on
set(gca,'Ydir','reverse')
set(gca,'Xdir','reverse')
legend('show','Location','southeast')
xlabel('\epsilon_z_z')
ylabel('z/2a')
