# Supplementary material for: Application of low-order potential solutions to higher-order vertical traction boundary problems in an elastic half-space
Source: R Soc Open Sci. 2018 May 9;5(5):180203. doi: 10.1098/rsos.180203 (PMC5990738; doi:10.1098/rsos.180203)
Supplement: Source codes and data files [file rsos180203supp1.zip › Source Code and Data for ESM/Stress Calculations/ConstantStressCalculations.m]

a=0.5;

p=1;

stress=@(x,y,z)(1/(2*pi))*(dA00dz(p,-a,a,-a,a,x,y,z)-z*dA00dz2(p,-a,a,-a,a,x,y,z));


%Stresses across center of R
numdivs=40;
int=2*a/numdivs;
q=zeros(1,numdivs+1);
cp0c=zeros(1,numdivs+1);
cp1c=zeros(1,numdivs+1);
cp2c=zeros(1,numdivs+1);
cp3c=zeros(1,numdivs+1);
cp4c=zeros(1,numdivs+1);
cp5c=zeros(1,numdivs+1);


i=1;
for r=-a:int:a
  q(i)=r;
  cp0c(i)=feval(stress,r,0,0.000000001);
  cp1c(i)=feval(stress,r,0,0.2);
  cp2c(i)=feval(stress,r,0,0.4);
  cp3c(i)=feval(stress,r,0,0.6);
  cp4c(i)=feval(stress,r,0,0.8);
  cp5c(i)=feval(stress,r,0,1);
  i=i+1;
end
figure

plot(q,cp0c,'k')
hold on
plot(q,cp1c,'k')
hold on
plot(q,cp2c,'k')
hold on
plot(q,cp3c,'k')
hold on
plot(q,cp4c,'k')
hold on
plot(q,cp5c,'k')
hold on

xlabel('x/2a')
ylabel('\sigma_z_z(x,0)/p_a_v_g')
grid on
axis([-a a -1.5 0])


%Stresses across diagonal of R

numdivs=1000;
int=2*a/numdivs;
q=zeros(1,numdivs+1);
cp0d=zeros(1,numdivs+1);
cp1d=zeros(1,numdivs+1);
cp2d=zeros(1,numdivs+1);
cp3d=zeros(1,numdivs+1);
cp4d=zeros(1,numdivs+1);
cp5d=zeros(1,numdivs+1);


i=1;
for r=-a:int:a
  q(i)=r;
  cp0d(i)=feval(stress,r,r,0.000001);
  cp1d(i)=feval(stress,r,r,0.2);
  cp2d(i)=feval(stress,r,r,0.4);
  cp3d(i)=feval(stress,r,r,0.6);
  cp4d(i)=feval(stress,r,r,0.8);
  cp5d(i)=feval(stress,r,r,1);
  i=i+1;
end
figure
q45=(2^(1/2))*q;
plot(q45,cp0d,'k')
hold on
plot(q45,cp1d,'k')
hold on
plot(q45,cp2d,'k')
hold on
plot(q45,cp3d,'k')
hold on
plot(q45,cp4d,'k')
hold on
plot(q45,cp5d,'k')
hold on

xlabel('x/2a')
ylabel('\sigma_z_z(x,0)/p_a_v_g')
grid on
axis([min(q45) max(q45) -1.5 0])
