# Supplementary material for: Application of low-order potential solutions to higher-order vertical traction boundary problems in an elastic half-space
Source: R Soc Open Sci. 2018 May 9;5(5):180203. doi: 10.1098/rsos.180203 (PMC5990738; doi:10.1098/rsos.180203)
Supplement: Source codes and data files [file rsos180203supp1.zip › Source Code and Data for ESM/Stress Calculations/StressCalculations.m]

%%This source code generated the vertical stresses under non-uniform loading conditions  as per Figure
%%9 of the manuscript. In this folder you will find all of the data used
%%to generate the plot.


a=0.5;


A0=1.7939;
B0=0.2939;
omega0=0.4119;
sigma0=0.2715;

A45=1.8292;
B45=0.3292;
omega45=0.8114;
sigma45=0.2853;


funxy=@(x,y)SurfacePressureFunction(A0,A45,B0,B45,omega0,omega45,sigma0,sigma45,a,x,y);

N=40;
M=N;


P=1.0953;
a_1=a;
a_2=-a;
b_1=a;
b_2=-a;
c00=zeros(N,M);
c10=zeros(N,M);
c01=zeros(N,M);
c11=zeros(N,M);

dx=abs(2*a)/N;
dy=abs(2*a)/M;
% Interpolant Coefficients Calculated
for j=1:N
    for k=1:M
c00(j,k)=(((a_2+(dx*j))*(b_2+(dy*k))*(feval(funxy,a_2+(dx*(j-1)),b_2+(dy*(k-1)))))-((a_2+(dx*j))*(b_2+(dy*(k-1)))*(feval(funxy,a_2+(dx*(j-1)),b_2+(dy*(k)))))-((a_2+(dx*(j-1)))*(b_2+(dy*k))*(feval(funxy,a_2+(dx*(j)),b_2+(dy*(k-1)))))+((a_2+(dx*(j-1)))*(b_2+(dy*(k-1)))*(feval(funxy,a_2+(dx*(j)),b_2+(dy*(k))))))/(dx*dy);
c10(j,k)=(-((b_2+(dy*k))*(feval(funxy,a_2+(dx*(j-1)),b_2+(dy*(k-1)))))+((b_2+(dy*(k-1)))*(feval(funxy,a_2+(dx*(j-1)),b_2+(dy*(k)))))+((b_2+(dy*k))*(feval(funxy,a_2+(dx*(j)),b_2+(dy*(k-1)))))-((b_2+(dy*(k-1)))*(feval(funxy,a_2+(dx*(j)),b_2+(dy*(k))))))/(dx*dy);
c01(j,k)=(-((a_2+(dx*j))*(feval(funxy,a_2+(dx*(j-1)),b_2+(dy*(k-1)))))+((a_2+(dx*j))*(feval(funxy,a_2+(dx*(j-1)),b_2+(dy*(k)))))+((a_2+(dx*(j-1)))*(feval(funxy,a_2+(dx*(j)),b_2+(dy*(k-1)))))-((a_2+(dx*(j-1)))*(feval(funxy,a_2+(dx*(j)),b_2+(dy*(k))))))/(dx*dy);
c11(j,k)=(((feval(funxy,a_2+(dx*(j-1)),b_2+(dy*(k-1)))))-((feval(funxy,a_2+(dx*(j-1)),b_2+(dy*(k)))))-((feval(funxy,a_2+(dx*(j)),b_2+(dy*(k-1)))))+((feval(funxy,a_2+(dx*(j)),b_2+(dy*(k))))))/(dx*dy);
   
    end
end


%Plot stresses with depth across center of R
numdiv=40;
int=2*a/numdiv;
q=zeros(1,numdiv);
p0c=zeros(1,numdiv);
p1c=zeros(1,numdiv);
p2c=zeros(1,numdiv);
p3c=zeros(1,numdiv);
p4c=zeros(1,numdiv);
p5c=zeros(1,numdiv);
i=1;

sigmazz=@(x,y,z)(1/(2*pi))*(dVdz( N,M,c00,c10,c01,c11,a_2,a_1,b_2,b_1,x,y,z)-z*dVdz2( N,M,c00,c10,c01,c11,a_2,a_1,b_2,b_1,x,y,z));

for r=-a:int:a
  q(i)=r;
  p0c(i)=feval(sigmazz,r,0,0.000001);
  p1c(i)=feval(sigmazz,r,0,0.2);
  p2c(i)=feval(sigmazz,r,0,0.4);
  p3c(i)=feval(sigmazz,r,0,0.6);
  p4c(i)=feval(sigmazz,r,0,0.8);
  p5c(i)=feval(sigmazz,r,0,1);
  i=i+1;
end
figure

plot(q,p0c,'k')
hold on
plot(q,p1c,'k')
hold on
plot(q,p2c,'k')
hold on
plot(q,p3c,'k')
hold on
plot(q,p4c,'k')
hold on
plot(q,p5c,'k')
hold on

xlabel('x/2a')
ylabel('\sigma_z_z(x,0)')
grid on


p0d=zeros(1,numdiv);
p1d=zeros(1,numdiv);
p2d=zeros(1,numdiv);
p3d=zeros(1,numdiv);
p4d=zeros(1,numdiv);
p5d=zeros(1,numdiv);

i=1;
for r=-a:int:a
  q(i)=r;
  p0d(i)=feval(sigmazz,r,r,0.000001);
  p1d(i)=feval(sigmazz,r,r,0.2);
  p2d(i)=feval(sigmazz,r,r,0.4);
  p3d(i)=feval(sigmazz,r,r,0.6);
  p4d(i)=feval(sigmazz,r,r,0.8);
  p5d(i)=feval(sigmazz,r,r,1);
  i=i+1;
end
figure
q45=(2^(1/2))*q;
plot(q45,p0d,'k')
hold on
plot(q45,p1d,'k')
hold on
plot(q45,p2d,'k')
hold on
plot(q45,p3d,'k')
hold on
plot(q45,p4d,'k')
hold on
plot(q45,p5d,'k')
hold on

xlabel('\surd 2 x/2a')
ylabel('\sigma_z_z(x,x)')
grid on
axis([min(q45), max(q45), -1.8, 0])
