# Supplementary material for: Application of low-order potential solutions to higher-order vertical traction boundary problems in an elastic half-space
Source: R Soc Open Sci. 2018 May 9;5(5):180203. doi: 10.1098/rsos.180203 (PMC5990738; doi:10.1098/rsos.180203)
Supplement: Source codes and data files [file rsos180203supp1.zip › Source Code and Data for ESM/Surface Displacements and Resistance/ContourCalculations.m]

%%Contour Calculations


%half-width of R
a=0.5;

%Curve-fit boundary condition parameters
A0=1.7939;
B0=0.2939;
omega0=0.4119;
sigma0=0.2715;

A45=1.8292;
B45=0.3292;
omega45=0.8114;
sigma45=0.2853;

%Boundary condition
funxy=@(x,y)SurfacePressureFunction(A0,A45,B0,B45,omega0,omega45,sigma0,sigma45,a,x,y);

%Average pressure
pavg=1.0953;

%%Number of sub-divisions
N=40;
M=N;

%Bilinear interpolation
a_1=a;
a_2=-a;
b_1=a;
b_2=-a;
c00=zeros(N,M);
c10=zeros(N,M);
c01=zeros(N,M);
c11=zeros(N,M);

dx=abs(2*a)/N;
dy=abs(2*a)/M;
% Interpolant Coefficients Calculated
for j=1:N
    for k=1:M
c00(j,k)=(((a_2+(dx*j))*(b_2+(dy*k))*(feval(funxy,a_2+(dx*(j-1)),b_2+(dy*(k-1)))))-((a_2+(dx*j))*(b_2+(dy*(k-1)))*(feval(funxy,a_2+(dx*(j-1)),b_2+(dy*(k)))))-((a_2+(dx*(j-1)))*(b_2+(dy*k))*(feval(funxy,a_2+(dx*(j)),b_2+(dy*(k-1)))))+((a_2+(dx*(j-1)))*(b_2+(dy*(k-1)))*(feval(funxy,a_2+(dx*(j)),b_2+(dy*(k))))))/(dx*dy);
c10(j,k)=(-((b_2+(dy*k))*(feval(funxy,a_2+(dx*(j-1)),b_2+(dy*(k-1)))))+((b_2+(dy*(k-1)))*(feval(funxy,a_2+(dx*(j-1)),b_2+(dy*(k)))))+((b_2+(dy*k))*(feval(funxy,a_2+(dx*(j)),b_2+(dy*(k-1)))))-((b_2+(dy*(k-1)))*(feval(funxy,a_2+(dx*(j)),b_2+(dy*(k))))))/(dx*dy);
c01(j,k)=(-((a_2+(dx*j))*(feval(funxy,a_2+(dx*(j-1)),b_2+(dy*(k-1)))))+((a_2+(dx*j))*(feval(funxy,a_2+(dx*(j-1)),b_2+(dy*(k)))))+((a_2+(dx*(j-1)))*(feval(funxy,a_2+(dx*(j)),b_2+(dy*(k-1)))))-((a_2+(dx*(j-1)))*(feval(funxy,a_2+(dx*(j)),b_2+(dy*(k))))))/(dx*dy);
c11(j,k)=(((feval(funxy,a_2+(dx*(j-1)),b_2+(dy*(k-1)))))-((feval(funxy,a_2+(dx*(j-1)),b_2+(dy*(k)))))-((feval(funxy,a_2+(dx*(j)),b_2+(dy*(k-1)))))+((feval(funxy,a_2+(dx*(j)),b_2+(dy*(k))))))/(dx*dy);
   
    end
end

%Normalized surface displacements
w=@(x,y)(1/(pi))*V(N,M,c00,c10,c01,c11,-a,a,-a,a,x,y,0.000001);


% %Contour Plots
numpoints=40;
int=2*a/numpoints;
[Xg,Yg]=meshgrid(-a:int:a,-a:int:a);
D=zeros(numpoints+1,numpoints+1);
p=zeros(numpoints+1,numpoints+1);
K=zeros(numpoints+1,numpoints+1);
i=1;
for x=-a:int:a
j=1;
for y=-a:int:a
D(j,i)=(feval(w,x,y));
p(j,i)=(feval(funxy,x,y));
K(j,i)=p(j,i)/D(j,i);


j=j+1;
end
i=i+1;

end
figure
contour(Xg,Yg,D,70)

figure
contour(Xg,Yg,K,70)
