# Supplementary material for: Application of low-order potential solutions to higher-order vertical traction boundary problems in an elastic half-space
Source: R Soc Open Sci. 2018 May 9;5(5):180203. doi: 10.1098/rsos.180203 (PMC5990738; doi:10.1098/rsos.180203)
Supplement: Source codes and data files [file rsos180203supp1.zip › Source Code and Data for ESM/Surface Displacements and Resistance/DisplacementResistanceCalculations.m]

%Half-width of R
a=0.5;

%Curve-fit boundary condition parameters
A0=1.7939;
B0=0.2939;
omega0=0.4119;
sigma0=0.2715;

A45=1.8292;
B45=0.3292;
omega45=0.8114;
sigma45=0.2853;

%Boundary condition
funxy=@(x,y)SurfacePressureFunction(A0,A45,B0,B45,omega0,omega45,sigma0,sigma45,a,x,y);

%Number of sub-divisions
N=12;
M=N;

%Average pressure
pavg=1.0953;


%Bilinear interpolation 
a_1=a;
a_2=-a;
b_1=a;
b_2=-a;
c00=zeros(N,M);
c10=zeros(N,M);
c01=zeros(N,M);
c11=zeros(N,M);

dx=abs(2*a)/N;
dy=abs(2*a)/M;
% Interpolant Coefficients Calculated
for j=1:N
    for k=1:M
c00(j,k)=(((a_2+(dx*j))*(b_2+(dy*k))*(feval(funxy,a_2+(dx*(j-1)),b_2+(dy*(k-1)))))-((a_2+(dx*j))*(b_2+(dy*(k-1)))*(feval(funxy,a_2+(dx*(j-1)),b_2+(dy*(k)))))-((a_2+(dx*(j-1)))*(b_2+(dy*k))*(feval(funxy,a_2+(dx*(j)),b_2+(dy*(k-1)))))+((a_2+(dx*(j-1)))*(b_2+(dy*(k-1)))*(feval(funxy,a_2+(dx*(j)),b_2+(dy*(k))))))/(dx*dy);
c10(j,k)=(-((b_2+(dy*k))*(feval(funxy,a_2+(dx*(j-1)),b_2+(dy*(k-1)))))+((b_2+(dy*(k-1)))*(feval(funxy,a_2+(dx*(j-1)),b_2+(dy*(k)))))+((b_2+(dy*k))*(feval(funxy,a_2+(dx*(j)),b_2+(dy*(k-1)))))-((b_2+(dy*(k-1)))*(feval(funxy,a_2+(dx*(j)),b_2+(dy*(k))))))/(dx*dy);
c01(j,k)=(-((a_2+(dx*j))*(feval(funxy,a_2+(dx*(j-1)),b_2+(dy*(k-1)))))+((a_2+(dx*j))*(feval(funxy,a_2+(dx*(j-1)),b_2+(dy*(k)))))+((a_2+(dx*(j-1)))*(feval(funxy,a_2+(dx*(j)),b_2+(dy*(k-1)))))-((a_2+(dx*(j-1)))*(feval(funxy,a_2+(dx*(j)),b_2+(dy*(k))))))/(dx*dy);
c11(j,k)=(((feval(funxy,a_2+(dx*(j-1)),b_2+(dy*(k-1)))))-((feval(funxy,a_2+(dx*(j-1)),b_2+(dy*(k)))))-((feval(funxy,a_2+(dx*(j)),b_2+(dy*(k-1)))))+((feval(funxy,a_2+(dx*(j)),b_2+(dy*(k))))))/(dx*dy);
   
    end
end

%Normalized surface displacement
w=@(x,y)(1/(pi))*V(N,M,c00,c10,c01,c11,-a,a,-a,a,x,y,0);

%Cross-sectional plots of displacement and resistance
i=1;
divs=N;
int=2*a/divs;
w0=zeros(1,divs+1);
w45=zeros(1,divs+1);
p0=zeros(1,divs+1);
p45=zeros(1,divs+1);
k0=zeros(1,divs+1);
k45=zeros(1,divs+1);
r=zeros(1,divs+1);
for x=-a:int:a
    
r(i)=x;
w0(i)=feval(w,x,0);
p0(i)=feval(funxy,x,0);
k0(i)=p0(i)/w0(i);
w45(i)=feval(w,x,x);
p45(i)=feval(funxy,x,x);
k45(i)=p45(i)/w45(i);
i=i+1;
end
r45=(2^(1/2))*r;
figure
plot(r,w0,'k')
hold on
plot(r45,w45,'k-.')
grid on
xlabel('f(\theta)x/2a')
ylabel('w*')
legend('w*(x,0)','w*(x,x)')
axis([min(r45),max(r45),0.5,1.5])

figure
plot(r,k0,'k')
hold on
plot(r45,k45,'k-.')
grid on
xlabel('f(\theta)x/2a')
ylabel('k/p_a_v_g')
legend('k(x,0)','k(x,x)')
axis([min(r45),max(r45),0,1.3])
